# Supplementary material for: Body Mass Index Genetic Risk Score and Endometrial Cancer Risk
Source: PLoS One. 2015 Nov 25;10(11):e0143256. doi: 10.1371/journal.pone.0143256 (PMC4659592; doi:10.1371/journal.pone.0143256)
Supplement: S1 Table — Details of study populations included in the current analysis. (XLSX) [file pone.0143256.s001.xlsx]

## Sheet: Supplementary Table 1
S1 Table. Characteristics of 9 Studies Included in the Analysis
Study	Location	Diagnosis period	Study Design	Age range	Matching factors	Case N	Control N	GWAS Stage
Connecticut Endometrial Cancer Study (CECS)	Connecticut	2004 - 2009	Case-control	35 - 80	age	482	570	I
California Teachers Study (CTS)	California	1995 - 2004	Cohorta	50 - 85	age, race/ethnicity, geographic region	295	285	I
Fred Hutchinson Cancer Research Center (FHCRC)	western Washington	2003 - 2005	Case-control	50 - 74	5-yr age categories, county of residence	640	693	I
Multiethnic Cohort (MEC)	Los Angeles, Hawaii	1993 - 2008	Cohort	45 - 75 at baseline	age at baseline, race/ethnicity, study area	90	199	I
Nurses' Health Study (NHS)	11 US states	1976 - 2008	Cohort	30 - 55 at baseline	age, menopausal status, & HT use at blood draw	385	348	I
Polish Endometrial Cancer Case-Control Study (PECS)	Warsaw & Lodz, Poland	2001 - 2003	Case-control	20 - 74	age, location	424	558	I
Prostate, Lung, Colorectal, and Ovarian Cancer Screening Trial (PLCO)	10 US screening centers	1993 - 2008	Cohort	55 - 74 at baseline	none	379	123	I
Alberta Health Services (AHS)	province of Alberta, Canada	2002 - 2006	Case-control	30 - 79	age	455	874	II
Estrogen, Diet, Genetics, and Endometrial Cancer (EDGE)	Northern New Jersey	2001 - 2005	Case-control	21 - 90	none	226	217	II
Abbreviations: GWAS, genome-wide association study; N, sample size
aDNA was collected as part of a nested case-control study conducted within the CTS
