# Supplementary material for: Body Mass Index Genetic Risk Score and Endometrial Cancer Risk
Source: PLoS One. 2015 Nov 25;10(11):e0143256. doi: 10.1371/journal.pone.0143256 (PMC4659592; doi:10.1371/journal.pone.0143256)
Supplement: S2 Table — Odds ratios and 95% confidence intervals of individual SNP associations with endometrial cancer risk in models with and without adjustment for BMI. (XLSX) [file pone.0143256.s002.xlsx]

## Sheet: Supplementary Table 2
S2 Table. Body Mass Index-Increasing Risk Allele Associations with Endometrial Cancer Risk Among Women of European Ancestry
SNP	Chr	position (bp)	Nearest gene	Alleles	Case	Control	ORa	Lower	Upper	P-value	ORb	Lower	Upper	P-value
				Effect/other	N	N		95% CI	95% CI			95% CI	95% CI
rs977747	1	47457264	TAL1	T/G	2695	2776	1.029	0.951	1.112	0.4801	1.025	0.945	1.111	0.5579
rs657452	1	49362434	AGBL4	A/G	3376	3867	1.08	1.006	1.158	0.0324	1.081	1.005	1.163	0.0368
rs11583200	1	50332407	ELAVL4	C/T	2695	2776	1.059	0.979	1.145	0.1525	1.057	0.974	1.147	0.181
rs3101336	1	72523773	NEGR1	C/T	2695	2776	0.954	0.881	1.033	0.2447	0.938	0.864	1.019	0.1287
rs12566985	1	74774781	FPGT-TNNI3K	G/A	2695	2776	1.024	0.948	1.106	0.5441	1.013	0.935	1.097	0.7494
rs12401738	1	78219349	FUBP1	A/G	2695	2776	1.03	0.95	1.117	0.4748	0.988	0.909	1.075	0.7846
rs11165643	1	96696685	PTBP2	T/C	2695	2776	1.062	0.983	1.148	0.1274	1.05	0.968	1.138	0.2399
rs17024393	1	109956211	GNAT2	C/T	2695	2776	1.128	0.914	1.393	0.2627	1.086	0.871	1.354	0.4621
rs543874	1	176156103	SEC16B	G/A	3376	3867	1.05	0.963	1.146	0.2711	1.038	0.948	1.137	0.4204
rs2820292	1	200050910	NAV1	C/A	2695	2776	1.064	0.984	1.15	0.1191	1.045	0.963	1.133	0.2907
rs13021737	2	622348	TMEM18	G/A	3376	3867	1.038	0.949	1.135	0.4136	0.984	0.896	1.079	0.7253
rs10182181	2	25003800	ADCY3	G/A	3376	3867	0.973	0.909	1.042	0.4342	0.947	0.882	1.017	0.1337
rs11126666	2	26782315	KCNK3	A/G	2695	2776	0.976	0.897	1.062	0.5692	0.961	0.881	1.05	0.3799
rs1016287	2	59159129	FLJ30838	T/C	2695	2776	1.027	0.944	1.117	0.5363	0.996	0.912	1.087	0.9202
rs11688816	2	62906552	EHBP1	G/A	2695	2776	1.058	0.979	1.143	0.1565	1.036	0.956	1.123	0.386
rs2121279	2	142759755	LRP1B	T/C	2695	2776	0.952	0.849	1.067	0.3975	0.942	0.836	1.062	0.3298
rs1460676	2	164275935	FIGN	C/T	2695	2776	1.006	0.909	1.113	0.9115	0.998	0.898	1.109	0.9725
rs1528435	2	181259207	UBE2E3	T/C	2695	2776	1.017	0.94	1.101	0.6727	0.994	0.915	1.079	0.8788
rs17203016	2	207963763	CREB1	G/A	2695	2776	0.982	0.892	1.079	0.7008	0.963	0.873	1.064	0.4603
rs7599312	2	213121476	ERBB4	G/A	2695	2776	1.01	0.926	1.101	0.8271	1.002	0.916	1.096	0.9681
rs492400	2	219057996	USP37	C/T	2271	2218	1.053	0.966	1.147	0.2428	1.046	0.957	1.144	0.3244
rs2176040	2	226801046	LOC646736	A/G	3376	3867	1.014	0.946	1.087	0.6903	1.017	0.946	1.093	0.6538
rs6804842	3	25081441	RARB	G/A	2695	2776	1.028	0.951	1.112	0.4861	1.036	0.955	1.124	0.3931
rs2365389	3	61211502	FHIT	C/T	2695	2776	1.008	0.932	1.09	0.8461	1.006	0.927	1.091	0.8938
rs3849570	3	81874802	GBE1	A/C	2695	2776	1.045	0.962	1.134	0.2959	1.048	0.962	1.141	0.2868
rs13078960	3	85890280	CADM2	G/T	2695	2776	0.922	0.837	1.016	0.0998	0.919	0.831	1.016	0.0991
rs16851483	3	142758126	RASA2	T/G	2695	2776	0.989	0.845	1.159	0.8935	1.005	0.853	1.184	0.9543
rs1516725	3	187306698	ETV5	C/T	2695	2776	0.913	0.813	1.024	0.1212	0.884	0.784	0.996	0.0434
rs10938397	4	44877284	GNPDA2	G/A	3376	3867	1.052	0.984	1.126	0.1377	1.014	0.945	1.088	0.6911
rs17001654	4	77348592	SCARB2	G/C	2695	2776	1.04	0.934	1.157	0.4754	1.033	0.925	1.155	0.5623
rs13107325	4	103407732	SLC39A8	T/C	3376	3867	0.935	0.824	1.062	0.3016	0.922	0.808	1.052	0.2291
rs11727676	4	145878514	HHIP	T/C	2271	2218	1.092	0.942	1.267	0.242	1.098	0.941	1.28	0.2353
rs2112347	5	75050998	POC5	T/G	3376	3867	1.039	0.968	1.114	0.2894	1.004	0.933	1.08	0.9183
rs7715256	5	153518086	GALNT10	G/T	2695	2776	1.013	0.938	1.094	0.7463	1.001	0.924	1.085	0.9737
rs205262	6	34671142	C6orf106	G/A	2695	2776	0.992	0.91	1.081	0.8521	0.989	0.904	1.082	0.8095
rs2033529	6	40456631	TDRG1	G/A	2695	2776	1.001	0.919	1.089	0.986	0.994	0.91	1.085	0.8897
rs2207139	6	50953449	TFAP2B	G/A	2695	2776	1.06	0.96	1.171	0.2516	1.046	0.943	1.159	0.3957
rs9400239	6	109084356	FOXO3	C/T	2695	2776	1.041	0.958	1.131	0.3402	1.032	0.947	1.125	0.4678
rs9374842	6	120227364	LOC285762	T/C	2695	2776	0.979	0.895	1.071	0.646	0.959	0.873	1.052	0.372
rs13201877	6	137717234	IFNGR1	G/A	2695	2776	0.978	0.873	1.094	0.6932	0.992	0.883	1.115	0.8932
rs13191362	6	162953340	PARK2	A/G	2695	2776	1.013	0.897	1.144	0.8335	1.018	0.897	1.154	0.7846
rs1167827	7	75001105	HIP1	G/A	3376	3867	0.967	0.904	1.035	0.335	0.96	0.894	1.029	0.2494
rs2245368	7	76446079	PMS2L11	C/T	2271	2218	1.015	0.908	1.133	0.7976	0.973	0.867	1.091	0.6359
rs9641123	7	93035668	CALCR	C/G	2695	2776	1.077	0.995	1.166	0.0656	1.049	0.967	1.139	0.2505
rs6465468	7	95007450	ASB4	T/G	2695	2776	0.969	0.89	1.054	0.4627	0.966	0.884	1.055	0.4361
rs17405819	8	76969139	HNF4G	T/C	2695	2776	1.003	0.922	1.09	0.9519	0.995	0.912	1.084	0.904
rs16907751	8	81538012	ZBTB10	C/T	2695	2776	1.104	0.975	1.25	0.1202	1.065	0.936	1.211	0.3398
rs2033732	8	85242264	RALYL	C/T	2271	2218	1.034	0.937	1.141	0.5066	1.024	0.924	1.134	0.6528
rs4740619	9	15624326	C9orf93	T/C	2695	2776	0.958	0.887	1.036	0.2838	0.947	0.874	1.026	0.1851
rs10968576	9	28404339	LINGO2	G/A	3376	3867	1.036	0.964	1.113	0.3381	0.999	0.927	1.077	0.9836
rs6477694	9	110972163	EPB41L4B	C/T	3376	3867	1.018	0.95	1.091	0.6178	1.011	0.941	1.086	0.7663
rs1928295	9	119418304	TLR4	T/C	2695	2776	1.004	0.929	1.084	0.9288	0.989	0.913	1.071	0.7789
rs10733682	9	128500735	LMX1B	A/G	2695	2776	1.002	0.929	1.082	0.9522	0.993	0.918	1.075	0.8667
rs7899106	10	87400884	GRID1	G/A	2695	2776	0.992	0.831	1.186	0.9337	1.024	0.851	1.231	0.8036
rs17094222	10	102385430	HIF1AN	C/T	2695	2776	0.97	0.882	1.066	0.5263	0.956	0.867	1.056	0.3773
rs11191560	10	104859028	NT5C2	C/T	3376	3867	0.977	0.87	1.097	0.6928	0.952	0.844	1.075	0.4277
rs7903146	10	114748339	TCF7L2	C/T	3376	3867	0.999	0.928	1.075	0.9802	0.958	0.887	1.035	0.2745
rs4256980	11	8630515	TRIM66	G/C	2695	2776	1.05	0.969	1.138	0.2311	1.039	0.957	1.13	0.3619
rs11030104	11	27641093	BDNF	A/G	3376	3867	0.951	0.874	1.034	0.2377	0.907	0.831	0.991	0.0299
rs2176598	11	43820854	HSD17B12	T/C	2695	2776	0.946	0.866	1.034	0.2223	0.92	0.839	1.009	0.0753
rs3817334	11	47607569	MTCH2	T/C	3376	3867	1.023	0.956	1.095	0.5096	1	0.932	1.074	0.9903
rs12286929	11	114527614	CADM1	G/A	2695	2776	0.949	0.879	1.026	0.1873	0.938	0.866	1.017	0.119
rs7138803	12	48533735	BCDIN3D	A/G	3376	3867	1.071	1.001	1.146	0.0476	1.052	0.98	1.129	0.1635
rs11057405	12	121347850	CLIP1	G/A	3376	3867	1.066	0.955	1.189	0.2569	1.041	0.929	1.166	0.4911
rs9581854	13	26915782	MTIF3	T/C	2695	2776	1.016	0.921	1.121	0.7481	0.983	0.888	1.088	0.7427
rs12429545	13	53000207	OLFM4	A/G	3376	3867	1.001	0.905	1.107	0.9862	0.987	0.888	1.096	0.8056
rs9540493	13	65103705	MIR548X2	A/G	2695	2776	1.05	0.972	1.135	0.218	1.049	0.968	1.137	0.2413
rs1441264	13	78478920	MIR548A2	A/G	2695	2776	1.009	0.933	1.091	0.8248	0.991	0.914	1.075	0.8334
rs10132280	14	24998019	STXBP6	C/A	2271	2218	1.022	0.931	1.122	0.646	1.012	0.918	1.115	0.8116
rs12885454	14	28806589	PRKD1	C/A	2695	2776	1.044	0.962	1.133	0.3027	1.033	0.949	1.124	0.459
rs11847697	14	29584863	PRKD1	T/C	3376	3867	1.059	0.9	1.245	0.4903	1.039	0.878	1.23	0.6533
rs7141420	14	78969207	NRXN3	T/C	2695	2776	1.035	0.957	1.119	0.3889	1.03	0.95	1.117	0.4769
rs3736485	15	49535902	DMXL2	A/G	2695	2776	0.946	0.875	1.023	0.1652	0.944	0.87	1.024	0.1628
rs16951275	15	65864222	MAP2K5	T/C	3376	3867	1.04	0.959	1.127	0.3447	1.037	0.954	1.128	0.3919
rs7164727	15	70881044	LOC100287559	T/C	2695	2776	0.941	0.866	1.022	0.147	0.923	0.847	1.006	0.0668
rs758747	16	3567359	NLRC3	T/C	3376	3867	0.97	0.9	1.046	0.4269	0.962	0.89	1.041	0.3352
rs12446632	16	19842890	GPRC5B	G/A	3376	3867	1.095	0.996	1.205	0.0608	1.059	0.959	1.169	0.261
rs2650492	16	28240912	SBK1	A/G	424	558	0.988	0.817	1.194	0.8994	0.959	0.79	1.163	0.6708
rs3888190	16	28796987	ATP2A1	A/C	2695	2776	1.097	1.014	1.186	0.0207	1.071	0.988	1.162	0.0968
rs4787491	16	29922838	INO80E	G/A	3376	3867	0.996	0.931	1.066	0.9162	0.993	0.925	1.065	0.8355
rs9925964	16	31037396	KAT8	A/G	2695	2776	1.039	0.959	1.125	0.3477	1.019	0.937	1.107	0.6638
rs2080454	16	47620091	CBLN1	C/A	2695	2776	0.981	0.907	1.061	0.6313	0.976	0.9	1.059	0.5583
rs1558902	16	52361075	FTO	A/T	3376	3867	1.141	1.067	1.221	0.0001	1.065	0.993	1.143	0.0779
rs9914578	17	1951886	SMG6	G/C	2695	2776	0.945	0.859	1.039	0.2426	0.93	0.842	1.027	0.1522
rs1000940	17	5223976	RABEP1	G/A	2695	2776	0.996	0.916	1.083	0.9218	0.972	0.891	1.061	0.5237
rs12940622	17	76230166	RPTOR	G/A	2695	2776	0.998	0.924	1.079	0.9621	0.98	0.904	1.062	0.6192
rs1808579	18	19358886	C18orf8	C/T	2695	2776	0.994	0.918	1.075	0.8731	0.99	0.912	1.074	0.8074
rs7239883	18	38401669	LOC284260	G/A	2695	2776	0.998	0.923	1.079	0.9605	0.981	0.904	1.064	0.647
rs7243357	18	55034299	GRP	T/G	2695	2776	1.084	0.978	1.2	0.1232	1.081	0.973	1.202	0.1471
rs6567160	18	55980115	MC4R	C/T	2695	2776	0.938	0.857	1.027	0.1644	0.901	0.82	0.989	0.0291
rs17724992	19	18315825	PGPEP1	A/G	2695	2776	0.935	0.857	1.02	0.1274	0.936	0.855	1.024	0.1482
rs29941	19	39001372	KCTD15	G/A	3376	3867	1.035	0.964	1.111	0.3404	1.016	0.944	1.094	0.6739
rs2075650	19	50087459	TOMM40	A/G	3376	3867	0.99	0.901	1.088	0.8313	0.997	0.904	1.1	0.9558
rs2287019	19	50894012	QPCTL	C/T	3376	3867	1.058	0.972	1.152	0.1932	1.042	0.954	1.139	0.3584
rs3810291	19	52260843	ZC3H4	A/G	2952	3309	0.984	0.911	1.062	0.6719	0.962	0.888	1.042	0.3426
rs6091540	20	50521269	ZFP64	C/T	2695	2776	1.003	0.92	1.093	0.9495	0.981	0.897	1.073	0.6795
rs2836754	21	39213610	ETS2	C/T	3376	3867	1.012	0.944	1.085	0.7291	1.017	0.946	1.093	0.6514
Abbreviations: bp, base pair; Chr, chromosome; CI, confidence interval; N, sample size; OR, odds ratio; SNP, single nucleotide polymorphism.
a Unconditional logistic regression adjusted for age at diagnosis and study
b Additionally adjusted for BMI
